# Supplementary material for: The Microalgae Phaeodactylum tricornutum Is Well Suited as a Food with Positive Effects on the Intestinal Microbiota and the Generation of SCFA: Results from a Pre-Clinical Study
Source: Nutrients. 2022 Jun 16;14(12):2504. doi: 10.3390/nu14122504 (PMC9229211; doi:10.3390/nu14122504)
Supplement: Supplementary file 1 [file nutrients-14-02504-s001.zip]

Archive with 1 entries (1 files):
- nutrients-1764839-supplementary.pdf
